# Supplementary material for: Norovirus Gastroenteritis in a Birth Cohort in Southern India
Source: PLoS One. 2016 Jun 10;11(6):e0157007. doi: 10.1371/journal.pone.0157007 (PMC4902233; doi:10.1371/journal.pone.0157007)
Supplement: S1 Dataset — (XLSX) [file pone.0157007.s001.xlsx]

## Sheet: Data
Child No.	Gender	Diar Start	Diar End	Age (months)	Vesikari Score	Vomiting	Fever	NoV GI	NoV GII
1	Female	2003-04-01	2003-04-04	4.96099	15	Yes	Yes	No	Yes
1	Female	2003-05-11	2003-05-12	6	5	No	No	Yes	No
1	Female	2003-02-24	2003-02-26	3	7	No	No	Yes	No
2	Male	2003-02-09	2003-02-15	4	11	Yes	No	Yes	No
3	Male	2004-09-15	2004-09-19	28	10	No	Yes	Yes	No
4	Female	2003-06-16	2003-06-18	7.32649	6	No	No	Yes	Yes
5	Male	2004-01-19	2004-01-21	11.2033	10	Yes	Yes	No	Yes
6	Male	2005-04-28	2005-05-02	28.1889	4	No	No	No	Yes
6	Male	2004-03-31	2004-04-01	15.2772	5	No	No	No	Yes
7	Female	2002-12-23	2002-12-26	2	5	No	No	Yes	No
7	Female	2005-05-08	2005-05-09	31.2772	2	No	No	No	Yes
7	Female	2003-04-02	2003-04-02	6.07803	3	No	No	No	Yes
7	Female	2003-01-12	2003-01-12	3	5	No	No	Yes	No
8	Female	2003-07-01	2003-07-03	8.47639	5	No	No	No	Yes
9	Male	2005-03-29	2005-03-31	24.5421	7	No	Yes	No	Yes
10	Male	2002-11-04	2002-11-08	5.48665	5	No	No	No	Yes
11	Female	2005-07-10	2005-07-14	35.8768	8	No	No	No	Yes
12	Female	2003-07-16	2003-07-17	5.8809	6	No	Yes	No	Yes
13	Male	2003-04-23	2003-04-24	6.11088	5	No	No	No	Yes
13	Male	2003-04-14	2003-04-15	5.8152	5	No	No	No	Yes
14	Male	2003-02-16	2003-02-22	5	11	No	Yes	Yes	No
14	Male	2003-06-14	2003-06-18	9.03491	7	No	Yes	No	Yes
15	Male	2002-10-04	2002-10-04	6	2	No	No	Yes	No
15	Male	2005-01-21	2005-01-22	33.7413	5	No	No	No	Yes
15	Male	2004-10-02	2004-10-03	30.0945	7	No	No	No	Yes
16	Female	2002-10-30	2002-11-04	6.73511	5	No	No	No	Yes
17	Female	2004-06-10	2004-06-10	23.5565	5	No	No	No	Yes
18	Female	2002-07-07	2002-07-08	1	11	Yes	Yes	Yes	No
18	Female	2004-09-26	2004-09-27	28	6	Yes	No	Yes	No
19	Male	2003-07-06	2003-07-08	7.88501	5	No	No	Yes	Yes
20	Male	2002-12-14	2002-12-17	5	11	Yes	Yes	Yes	No
21	Female	2003-07-14	2003-07-19	8	17	Yes	Yes	Yes	Yes
21	Female	2003-05-01	2003-05-02	5.97947	NA	NA	NA	No	Yes
22	Female	2003-03-05	2003-03-07	8.34497	5	No	No	No	Yes
22	Female	2003-02-16	2003-02-17	7.78645	8	No	Yes	No	Yes
23	Female	2004-03-16	2004-03-16	19.4497	4	No	No	No	Yes
24	Female	2003-02-07	2003-02-20	6.96509	13	Yes	No	No	Yes
24	Female	2002-11-15	2002-11-15	4.20534	NA	NA	NA	No	Yes
25	Female	2005-01-24	2005-01-25	25.0349	4	No	No	No	Yes
26	Male	2003-08-10	2003-08-12	0	5	No	No	Yes	No
27	Male	2003-06-23	2003-06-25	14.3244	5	No	No	No	Yes
28	Male	2003-06-30	2003-07-03	10.7105	4	No	No	No	Yes
28	Male	2004-03-02	2004-03-03	18.7926	8	Yes	No	No	Yes
29	Female	2003-11-05	2003-11-06	11.5647	4	No	No	No	Yes
30	Female	2003-09-26	2003-09-28	8.73922	11	Yes	Yes	No	Yes
31	Female	2002-08-08	2002-08-08	1	3	No	No	Yes	No
32	Female	2003-01-16	2003-01-18	2.82546	5	No	No	No	Yes
33	Male	2003-05-24	2003-05-27	4	12	Yes	Yes	Yes	No
34	Male	2004-05-29	2004-06-02	16.5585	NA	Yes	No	No	Yes
35	Male	2003-04-10	2003-04-14	8.21355	7	No	Yes	No	Yes
35	Male	2003-08-07	2003-08-11	12	7	No	Yes	Yes	No
36	Female	2003-07-20	2003-07-22	15.0472	5	No	No	No	Yes
37	Female	2003-07-09	2003-07-18	11.3347	7	No	No	No	Yes
37	Female	2003-03-08	2003-03-10	7	5	No	No	Yes	No
38	Female	2003-02-08	2003-02-12	4.86242	14	Yes	Yes	No	Yes
39	Female	2005-05-09	2005-05-09	30.9158	2	No	No	No	Yes
40	Male	2003-02-10	2003-02-11	7.68788	9	Yes	No	No	Yes
41	Male	2002-10-29	2002-10-30	4.50103	NA	NA	NA	Yes	Yes
42	Male	2002-12-04	2002-12-19	0.394251	6	No	No	No	Yes
43	Female	2005-05-30	2005-05-31	24.1478	4	No	No	No	Yes
44	Male	2005-02-23	2005-02-23	20.8953	3	No	No	No	Yes
44	Male	2003-12-18	2003-12-27	6.6694	9	Yes	No	No	Yes
44	Male	2004-08-15	2004-08-17	14	8	Yes	No	Yes	No
45	Female	2003-02-21	2003-02-25	4.76386	5	No	No	No	Yes
45	Female	2004-05-16	2004-05-17	19.5483	4	No	No	No	Yes
46	Male	2004-01-21	2004-01-23	14.5216	6	Yes	No	No	Yes
47	Male	2002-12-08	2002-12-19	6.17659	13	Yes	Yes	No	Yes
48	Male	2004-01-25	2004-01-29	8.93635	9	Yes	No	No	Yes
49	Female	2003-08-09	2003-08-16	10.0534	7	No	No	No	Yes
50	Male	2003-07-21	2003-07-25	5.65092	6	No	No	No	Yes
51	Male	2004-05-25	2004-05-27	11.6632	9	Yes	Yes	No	Yes
52	Male	2005-03-13	2005-03-15	22.6037	6	No	No	No	Yes
53	Male	2005-02-20	2005-02-22	26.2177	12	Yes	Yes	No	Yes
54	Female	2005-02-21	2005-02-21	30.0616	4	No	No	No	Yes
55	Female	2003-08-16	2003-08-20	6	8	No	Yes	Yes	No
56	Male	2003-05-23	2003-05-25	3	5	No	No	Yes	No
57	Male	2003-05-30	2003-06-02	3.5154	7	No	Yes	No	Yes
57	Male	2005-09-06	2005-09-11	30.7844	7	No	No	No	Yes
57	Male	2003-06-08	2003-06-14	3	7	No	No	Yes	No
58	Male	2004-07-07	2004-07-10	10.9733	5	No	No	No	Yes
59	Female	2003-01-05	2003-01-06	1.21561	7	Yes	No	No	Yes
60	Male	2003-12-27	2003-12-27	7	6	Yes	No	Yes	No
61	Female	2003-04-17	2003-04-26	5.05955	9	No	Yes	No	Yes
61	Female	2003-09-23	2003-09-27	10.2834	6	No	No	No	Yes
62	Female	2004-10-22	2004-10-22	21	7	Yes	No	Yes	No
63	Male	2003-03-27	2003-03-29	3.77823	9	Yes	Yes	No	Yes
63	Male	2003-06-17	2003-06-17	6.47228	3	No	No	No	Yes
64	Male	2002-09-10	2002-09-12	6	5	No	No	Yes	No
65	Female	2004-03-30	2004-04-03	17	8	No	Yes	Yes	No
66	Male	2003-04-14	2003-04-17	11	4	No	No	Yes	No
67	Male	2003-06-10	2003-06-11	6.73511	5	No	No	No	Yes
68	Female	2003-07-31	2003-08-05	9.06776	9	No	Yes	No	Yes
69	Male	2003-03-20	2003-03-22	6.50513	6	No	Yes	No	Yes
70	Male	2003-07-15	2003-07-18	7	5	No	No	Yes	Yes
71	Female	2003-02-11	2003-02-14	10.0862	11	Yes	No	No	Yes
72	Female	2003-04-07	2003-04-12	5.05955	9	No	Yes	No	Yes
73	Female	2003-08-07	2003-08-08	8	5	No	No	Yes	No
73	Female	2003-03-05	2003-03-09	3	5	No	No	Yes	No
74	Male	2002-11-08	2002-11-12	2.13552	6	No	No	No	Yes
75	Male	2003-12-16	2003-12-19	6.01232	5	No	No	No	Yes
75	Male	2005-08-01	2005-08-01	25.5277	3	No	No	No	Yes
75	Male	2005-04-20	2005-04-21	22.1437	5	No	No	No	Yes
76	Male	2003-05-31	2003-06-03	7	13	Yes	Yes	Yes	No
77	Male	2003-08-18	2003-08-19	6	6	No	Yes	Yes	Yes
78	Female	2004-05-04	2004-05-04	11.2033	2	No	No	No	Yes
78	Female	2004-05-10	2004-05-10	11.4004	9	Yes	Yes	No	Yes
79	Female	2003-01-02	2003-01-03	4.33676	9	Yes	No	No	Yes
79	Female	2003-01-20	2003-01-22	4	13	Yes	Yes	Yes	No
80	Male	2005-02-23	2005-02-27	19.2526	10	No	Yes	No	Yes
80	Male	2004-05-21	2004-05-22	10.1191	7	No	No	No	Yes
81	Male	2006-03-25	2006-03-29	32.7885	6	No	No	No	Yes
82	Male	2004-03-19	2004-03-21	15.7372	12	Yes	Yes	No	Yes
83	Female	2005-02-26	2005-03-01	27.729	5	No	No	No	Yes
84	Male	2004-06-10	2004-06-12	14.4887	5	No	No	No	Yes
85	Male	2005-02-24	2005-02-25	24.4435	7	No	No	No	Yes
86	Female	2003-08-23	2003-08-24	10	5	No	No	Yes	No
86	Female	2003-03-15	2003-03-24	5.38809	7	No	No	No	Yes
86	Female	2003-07-27	2003-07-28	9	5	No	No	Yes	No
86	Female	2004-05-19	2004-05-20	19.5483	6	No	Yes	No	Yes
87	Male	2005-05-04	2005-05-08	24.6078	6	No	No	No	Yes
88	Female	2002-07-21	2002-07-29	2	13	Yes	Yes	Yes	No
89	Female	2005-01-05	2005-01-06	21.1253	4	No	No	No	Yes
90	Female	2002-09-07	2002-09-09	4	3	No	No	Yes	No
90	Female	2002-10-30	2002-11-01	5.91376	NA	NA	NA	No	Yes
91	Male	2004-11-15	2004-11-17	21.5524	6	No	No	No	Yes
92	Female	2004-04-02	2004-04-02	9.65914	3	No	No	No	Yes
93	Male	2002-08-24	2002-08-30	2	12	Yes	Yes	Yes	No
93	Male	2004-09-06	2004-09-07	27.039	7	No	Yes	No	Yes
94	Male	2003-04-07	2003-04-09	4.53388	14	Yes	Yes	No	Yes
95	Female	2003-08-12	2003-08-12	7	3	No	No	Yes	No
96	Male	2003-03-13	2003-03-19	4.36961	7	No	No	No	Yes
97	Female	2002-08-28	2002-08-28	1	4	No	No	Yes	No
98	Female	2003-07-27	2003-07-28	7.22793	5	No	No	No	Yes
99	Female	2003-04-22	2003-04-24	2.95688	5	No	No	No	Yes
100	Female	2003-07-06	2003-07-08	7.72074	5	No	No	No	Yes
101	Male	2002-11-06	2002-11-07	5	2	No	No	Yes	No
101	Male	2004-06-07	2004-06-07	24.6735	NA	NA	NA	No	Yes
102	Female	2004-04-28	2004-04-30	12.5832	5	No	No	No	Yes
102	Female	2004-08-08	2004-08-10	15	5	No	No	Yes	No
103	Female	2003-07-23	2003-07-26	6.20945	5	No	No	No	Yes
103	Female	2005-03-05	2005-03-06	25.6263	5	No	No	No	Yes
104	Male	2003-09-23	2003-09-23	5	4	No	No	Yes	No
105	Male	2004-01-10	2004-01-11	6.47228	5	No	No	No	Yes
105	Male	2003-12-23	2003-12-24	5.8809	5	No	No	No	Yes
105	Male	2005-03-27	2005-03-29	20.9938	NA	Yes	No	No	Yes
106	Female	2003-09-03	2003-09-03	7	4	No	No	Yes	No
107	Male	2004-06-10	2004-06-11	11.6961	9	Yes	No	No	Yes
108	Male	2002-12-30	2003-01-06	6.14374	12	Yes	No	No	Yes
109	Male	2002-10-04	2002-10-06	4	5	No	No	Yes	No
110	Male	2004-05-13	2004-05-14	11.9589	5	No	No	No	Yes
111	Male	2005-11-13	2005-11-18	30.883	7	No	No	No	Yes
111	Male	2005-11-29	2005-12-03	31.4086	6	No	No	No	Yes
112	Male	2003-03-06	2003-03-11	1	7	No	No	Yes	No
113	Female	2003-01-06	2003-01-08	4.92813	5	No	No	No	Yes
114	Female	2003-03-03	2003-03-07	4.36961	6	No	No	No	Yes
114	Female	2002-12-08	2002-12-10	1	4	No	No	Yes	No
115	Female	2003-03-25	2003-03-29	7.62218	6	No	No	No	Yes
116	Female	2002-12-16	2002-12-17	3.48255	4	No	No	No	Yes
116	Female	2004-06-02	2004-06-03	21.0267	5	No	No	No	Yes
117	Female	2004-07-21	2004-07-21	11.5318	5	No	No	No	Yes
118	Male	2002-09-30	2002-10-04	2.82546	13	Yes	Yes	No	Yes
119	Female	2003-01-31	2003-02-01	8.6078	9	Yes	Yes	No	Yes
120	Male	2003-04-03	2003-04-04	9.29774	5	No	No	No	Yes
121	Female	2003-07-13	2003-07-18	4.23819	7	No	No	Yes	Yes
122	Male	2003-06-26	2003-06-28	11.2361	4	No	No	No	Yes
123	Male	2002-09-16	2002-09-19	3	5	No	No	Yes	No
124	Male	2003-12-21	2003-12-25	7.91786	6	No	No	No	Yes
124	Male	2003-12-30	2004-01-01	8.21355	5	No	No	No	Yes
125	Female	2003-08-13	2003-08-13	9.65914	4	No	No	No	Yes
126	Female	2003-01-08	2003-01-09	4.63244	3	No	No	No	Yes
127	Female	2003-12-14	2003-12-15	13.4374	3	No	No	No	Yes
128	Female	2005-08-17	2005-08-18	29.1745	4	No	No	No	Yes
129	Male	2004-04-28	2004-04-30	13.9959	4	No	No	No	Yes
129	Male	2003-12-28	2003-12-31	9.98768	5	No	No	No	Yes
129	Male	2004-05-18	2004-05-24	14.653	6	No	No	No	Yes
130	Female	2004-04-29	2004-04-29	16.5585	5	No	No	No	Yes
130	Female	2003-04-04	2003-04-08	3.71253	11	Yes	Yes	No	Yes
131	Female	2003-02-17	2003-02-20	6.6694	5	No	No	No	Yes
132	Male	2005-05-08	2005-05-08	28.6817	4	No	No	No	Yes
132	Male	2004-10-15	2004-10-15	21.9466	5	No	No	No	Yes
133	Male	2003-06-24	2003-06-26	8.34497	4	No	No	No	Yes
134	Male	2005-08-29	2005-08-29	25.462	3	No	No	No	Yes
135	Male	2005-05-09	2005-05-10	27.7947	3	No	No	No	Yes
136	Female	2003-09-02	2003-09-03	4	5	No	No	Yes	No
136	Female	2003-09-11	2003-09-11	4.99384	5	No	No	No	Yes
136	Female	2003-11-18	2003-11-18	7.22793	7	Yes	No	No	Yes
137	Female	2002-09-03	2002-09-06	0	6	No	Yes	Yes	No
137	Female	2003-05-27	2003-06-02	9.69199	6	No	No	No	Yes
138	Female	2004-10-29	2004-10-29	20.271	5	No	No	No	Yes
139	Male	2003-08-09	2003-08-11	2.52977	4	No	No	No	Yes
139	Male	2004-03-15	2004-03-15	9.72485	NA	NA	NA	No	Yes
140	Female	2003-06-23	2003-06-26	2	5	No	No	Yes	No
141	Male	2003-07-28	2003-07-30	6.34086	5	No	No	No	Yes
142	Female	2002-11-24	2002-12-02	0	8	No	Yes	Yes	No
142	Female	2003-08-29	2003-08-30	10	6	No	No	Yes	No
143	Male	2003-08-20	2003-08-20	9	5	No	No	Yes	Yes
144	Male	2004-10-04	2004-10-06	15.2772	6	No	Yes	No	Yes
145	Male	2004-10-17	2004-10-19	22.5051	10	Yes	Yes	No	Yes
146	Male	2004-05-13	2004-05-15	11.2033	10	Yes	Yes	No	Yes
146	Male	2004-08-31	2004-09-01	14.8172	9	Yes	Yes	No	Yes
146	Male	2005-03-17	2005-03-22	21.3224	13	Yes	Yes	No	Yes
147	Female	2003-07-07	2003-07-08	2.03696	5	No	No	No	Yes
148	Male	2004-06-05	2004-06-05	10.809	5	No	No	No	Yes
148	Male	2004-09-16	2004-09-19	14.193	10	Yes	Yes	No	Yes
148	Male	2004-04-05	2004-04-05	8.80493	4	No	No	No	Yes
149	Male	2005-01-28	2005-01-28	19.4825	3	No	No	No	Yes
149	Male	2005-01-23	2005-01-24	19.3183	3	No	No	No	Yes

## Sheet: Data Dictionary
			This dataset contains information on the 207 norovirus associated diarrheal episodes experienced by 373 children in a birth cohort study in southern India. The data dictionary for this dataset is appended below:
			Child No.	Unique number identifying a child in the study
			Gender	Gender (sex) of the child: Male/Female
			Diar Start	Start date of diarrheal episode in MM-DD-YYYY format
			Diar End	End date of diarrheal episode in MM-DD-YYYY format
			Age (months)	Age (in months) of the child at the time of occurrence of the diarrheal episode
			Vesikari Score	Vesikari score of diarrheal severity
			Vomiting	Presence of vomiting: Yes/No
			Fever	Presence of fever: Yes/No
			NoV GI	Diarrheal episode associated with norovirus genogroup I (GI): Yes/No
			NoV GII	Diarrheal episode associated with norovirus genogroup II (GII): Yes/No
			NA	Not available
